# Supplementary material for: Diversity, Assembly, and Habitat-Driven Dynamics of Microbial Communities in Eutrophic Dianchi Lake, Southwest China
Source: Microorganisms. 2026 Feb 28;14(3):554. doi: 10.3390/microorganisms14030554 (PMC13028956; doi:10.3390/microorganisms14030554)
Supplement: Supplementary file 1 [file microorganisms-14-00554-s001.zip]

Archive with 1 entries (1 files):
- microorganisms-4137791-supplementary.pdf
